# Supplementary material for: Strategies for Pain Management in Hepatocellular Carcinoma Patients Undergoing Transarterial Chemoembolisation: A Scoping Review of Current Evidence
Source: Healthcare (Basel). 2025 Apr 25;13(9):994. doi: 10.3390/healthcare13090994 (PMC12071419; doi:10.3390/healthcare13090994)
Supplement: Supplementary file 1 [file healthcare-13-00994-s001.zip]

Archive with 2 entries (2 files):
- healthcare-3552969 - Supplementary material S1-The PRISMA-ScR checklist.pdf
- healthcare-3552969 - Supplementary material S2-Search strategy.pdf
